# Supplementary material for: The Effects of Acid and Water in the Formation of Anodic Alumina: DFT and Experiment Study
Source: Molecules. 2023 Mar 7;28(6):2427. doi: 10.3390/molecules28062427 (PMC10052643; doi:10.3390/molecules28062427)
Supplement: Supplementary file 1 [file molecules-28-02427-s001.zip]

Archive with 1 entries (1 files):
- molecules-2207820-supplementary.pdf
